# Supplementary material for: Maternal Vitamin D Deficiency During Pregnancy Alters Hepatic Metabolism in Adult Female Offspring Without Overt Metabolic Dysfunction
Source: Metabolites. 2026 Jul 17;16(7):503. doi: 10.3390/metabo16070503 (PMC13413860; doi:10.3390/metabo16070503)
Supplement: Supplementary file 1 [file metabolites-16-00503-s001.zip]

Archive with 4 entries (4 files):
- Figure S1.png
- Figure S2.png
- Supplementary Table S1.xlsx
- Supplementary Table S2.xlsx
