# Supplementary material for: Maternal Vitamin D Deficiency During Pregnancy Alters Hepatic Metabolism in Adult Female Offspring Without Overt Metabolic Dysfunction
Source: Metabolites. 2026 Jul 17;16(7):503. doi: 10.3390/metabo16070503 (PMC13413860; doi:10.3390/metabo16070503)
Supplement: Supplementary file 1 [file metabolites-16-00503-s001.zip › Supplementary Table S1.xlsx]

## Sheet: Table S1
Table S1. Relative abundances and statistical analysis results of all detected liver metabolites in Control and VDD offspring.
Metabolites	Control1	Control2	Control3	Control4	Control5	Control6	VDD1	VDD2	VDD3	VDD4	VDD5	VDD6	log2(FC)	p-value	FDR	VIP
1,5-Anhydro-glucitol	0.0599211	0.0687663	0.0700139	0.0804215	0.0627038	0.0642886	0.0707729	0.0647389	0.0685032	0.0588511	0.0624262	0.0682838	-0.0452466	0.566223	0.812523	0.444059
2-Aminoadipic acid	0.174716	0.238145	0.104309	0.302882	0.120802	0.223272	0.308293	0.190906	0.185829	0.114726	0.592184	0.299239	0.538781	0.285343	0.598885	0.818734
2-Aminobutyric acid	0.257445	0.10979	0.228086	0.0834297	0.0915722	0.183098	0.252221	0.197932	0.163031	0.121244	0.186608	0.0899878	0.0846315	0.792131	0.904149	0.204388
2-Aminoethanol	5.44631	6.68642	6.61344	11.8277	14.2411	10.2496	8.45747	9.28206	6.79386	7.32498	9.53795	8.27962	-0.148574	0.74903	0.872582	0.251715
2-Aminopimelic acid	2.96874	3.38718	3.29337	2.46434	3.98265	4.40847	3.07203	2.17119	3.18496	2.35836	2.46923	3.35573	-0.303776	0.0959152	0.36431	1.20523
2-Deoxy-glucose	0.431263	0.521732	0.538349	0.480473	0.622537	0.857239	1.16381	0.705877	0.498587	0.470451	0.644503	0.57451	0.233413	0.428171	0.733207	0.608262
2-Hydroxybutyric acid	1.72375	1.36218	1.77003	1.88458	1.438	1.73393	1.65408	1.44721	1.2241	1.21787	1.43	1.44578	-0.23559	0.0442974	0.227527	1.40981
2-Hydroxyglutaric acid	0.110031	0.0825256	0.0964899	0.0742374	0.104275	0.0922523	0.103993	0.123146	0.110887	0.0795494	0.116421	0.101869	0.18378	0.157048	0.424996	1.04282
2-Hydroxyisobutyric acid	0.181959	0.160246	0.159383	0.135715	0.212434	0.196263	0.159551	0.179793	0.16523	0.15459	0.138713	0.176036	-0.103018	0.38795	0.695847	0.664849
2-Ketobutyric acid	0.0193273	0.0237727	0.0218473	0.0173491	0.0137569	0.0166428	0.0273751	0.0149895	0.0203453	0.0203263	0.0173056	0.013007	0.00833049	0.968401	0.979449	0.0308023
2-Ketoglutaric acid	0.288176	0.296421	0.278318	0.182949	0.311321	0.258123	0.330234	0.22552	0.308723	0.242919	0.26752	0.214699	-0.0231317	0.876569	0.943356	0.120397
3-Aminoglutaric acid	1.24261	1.86505	1.07584	2.17499	1.40208	1.02773	0.766533	0.818993	1.56203	1.01712	2.67653	1.84213	-0.0173357	0.840375	0.943356	0.156827
3-Aminoisobutyric acid	0.621145	0.243428	0.501263	0.148279	0.237931	0.403516	0.873066	0.853688	0.354287	0.340161	0.788739	0.307603	0.706504	0.131723	0.394573	1.10851
3-Hydroxybutyric acid	228.886	163.512	235.68	158.191	169.096	173.663	213.487	151.844	157.771	118.996	179.165	92.9131	-0.304535	0.13618	0.394573	1.10832
3-Hydroxyglutaric acid	9.491	10.5091	10.24	8.96604	9.58579	9.23506	10.7941	11.6939	10.5534	11.847	9.27964	9.59084	0.135903	0.0903465	0.36431	1.24102
3-Hydroxyisovaleric acid	0.37364	0.308016	0.437815	0.344562	0.334967	0.323288	0.314021	0.362573	0.34133	0.329685	0.341675	0.292537	-0.0987933	0.311509	0.628581	0.775185
3-Hydroxypyruvic acid	0.0605889	0.0370544	0.0477821	0.0458632	0.036665	0.0546798	0.0489051	0.0438054	0.0434909	0.0357124	0.0470911	0.0478844	-0.0826913	0.567754	0.812523	0.444343
4-Aminobutyric acid	0.174395	0.12146	0.230764	0.116365	0.19359	0.210955	0.403254	0.43106	0.305765	0.353106	0.537627	0.292089	1.14894	0.000627167	0.0354349	2.05502
4-Hydroxybenzoic acid	0.0939398	0.047635	0.0436946	0.0466607	0.0770627	0.0805333	0.0403724	0.118462	0.0560208	0.0440602	0.0935924	0.0870206	0.174236	0.610513	0.829936	0.39385
4-Hydroxyphenylacetic acid	0.0147299	0.0189824	0.0170762	0.0181746	0.0119357	0.0155413	0.0248638	0.0224519	0.0156308	0.0145974	0.0101608	0.0143244	0.0812765	0.722012	0.858814	0.278229
4-Hydroxyphenyllactic acid	0.384479	0.642222	0.678021	0.435715	0.175242	0.385307	0.279773	0.38404	0.53635	0.25704	0.101072	0.2241	-0.599685	0.150456	0.424996	1.05833
4-Hydroxyproline	0.437851	0.292332	0.595773	0.620707	0.646288	0.541768	0.933074	1.22469	0.839362	0.83692	1.10295	0.873838	0.89041	0.000435264	0.0354349	2.04331
5-Oxoproline	161.709	238.733	165.522	170.5	152.498	153.253	187.57	176.707	162.67	191.367	241.54	242.666	0.20641	0.16465	0.424996	1.025
Adenine	4.43513	5.9309	4.54358	4.82019	4.50799	4.43317	4.97074	4.47474	4.08191	3.38567	4.71647	4.27839	-0.146197	0.18351	0.44177	0.98624
Adenosine	12.3422	13.9919	13.0423	11.3664	9.48638	11.0405	13.2001	10.1689	12.8542	12.9715	11.1676	8.26435	-0.0545186	0.655876	0.836709	0.344605
Adipic acid	0.35281	0.168782	0.42363	0.25846	0.279593	0.182301	0.434786	0.26939	0.221963	0.233827	0.400187	0.172315	0.0568068	0.856223	0.943356	0.140423
Alanine	24.4476	52.8192	40.71	44.6801	48.4721	46.0898	73.5913	85.9596	60.9858	43.7561	98.0463	55.3223	0.699338	0.0163758	0.139809	1.6124
Allantoin	1.13632	1.2392	1.34791	1.78297	1.51535	1.37418	1.69121	2.58875	2.7737	1.85953	1.4097	2.34027	0.592877	0.01611	0.139809	1.66981
Aspartic acid	21.5235	17.7257	11.1685	20.7848	19.4837	18.2681	19.2631	16.7558	11.3462	15.7026	43.1103	23.4933	0.251136	0.631633	0.829936	0.373378
Azelaic acid	0.0359963	0.0357113	0.0294241	0.0252821	0.0192356	0.026955	0.0413711	0.0163786	0.0684241	0.037498	0.0312466	0.0299021	0.381304	0.293398	0.602799	0.814362
Benzoic acid	9.19247	9.15207	11.2739	6.86832	12.4201	8.11272	8.25592	10.7045	11.9115	12.3759	6.58955	7.43736	0.00643965	0.979449	0.979449	0.019999
Caproic acid	0.287316	0.256546	0.313425	0.275137	0.245005	0.232761	0.254542	0.262025	0.195448	0.287619	0.257024	0.269899	-0.07695	0.44771	0.733207	0.580168
Citric acid	4.56201	5.25178	5.09029	3.81636	6.25939	6.92309	4.73916	3.38991	4.94582	3.67495	3.91107	5.3234	-0.296047	0.112194	0.378275	1.15745
Cysteine	2.97353	5.64302	3.64787	4.07277	2.66309	4.09228	3.07923	3.38334	3.38185	2.97954	3.64004	4.08357	-0.168461	0.442621	0.733207	0.5975
Cytosine	0.383285	0.377708	0.330928	0.333663	0.418728	0.326752	0.406867	0.393021	0.129745	0.260418	0.427386	0.238143	-0.226532	0.321594	0.637546	0.774745
Dihydrouracil	0.0730457	0.0477395	0.0523253	0.0609598	0.0364693	0.0530872	0.0456741	0.0631721	0.0435225	0.0428549	0.0365549	0.0722486	-0.0901307	0.673192	0.84523	0.325736
Dihydroxyacetone phosphate	8.6051	23.6345	17.1585	22.6022	18.4212	18.2774	21.9409	35.3013	12.8692	11.8837	15.9561	18.1422	0.09495	0.850648	0.943356	0.145958
Dimethylglycine	1.50783	1.17146	1.557	1.31944	0.929208	1.12995	0.98361	1.06467	0.704982	0.753308	0.821112	0.875706	-0.54937	0.00549927	0.10357	1.80776
Docosahexaenoic acid	0.086684	0.142935	0.175505	0.171085	0.178975	0.175082	0.105051	0.083718	0.126802	0.107494	0.10693	0.103263	-0.554847	0.0185587	0.139809	1.68039
Dopamine	1.63301	1.62729	1.27765	1.74598	1.08326	1.29538	0.90191	1.02645	0.58598	0.798812	1.1993	1.2267	-0.593956	0.00888765	0.139809	1.7176
Erythrose 4-phosphate	0.0618346	0.0960013	0.0776476	0.0758044	0.0754522	0.0639435	0.0658236	0.0910351	0.0605297	0.0596099	0.056823	0.0412465	-0.264964	0.160033	0.424996	1.04083
Erythrulose	0.0391812	0.0461725	0.0570109	0.0500326	0.0464333	0.0482695	0.0378464	0.0310773	0.0438073	0.0387777	0.0387399	0.0461961	-0.280051	0.0249219	0.165935	1.53297
Fumaric acid	6.58955	7.11059	4.51258	6.04148	5.38002	4.7169	8.0102	7.34205	7.97447	5.28954	10.2619	7.05034	0.419032	0.0335754	0.186165	1.47526
Galactose	771.871	1096.76	1016.82	686.177	660.232	808.416	1367.4	1682.06	1135.01	665.936	792.397	954.831	0.388449	0.183745	0.44177	0.998285
Gluconic acid	0.577367	0.487916	0.62205	0.440905	0.464303	0.659237	0.565934	0.466805	0.478795	0.373715	0.561581	0.334602	-0.225401	0.172996	0.434412	1.00785
Glucono-1,4-lactone	0.137654	0.248681	0.16488	0.235304	0.0634563	0.106281	0.234554	0.115296	0.122752	0.0811415	0.0902278	0.0849615	-0.391613	0.34229	0.660965	0.720921
Glutamic acid	5.35366	9.53947	6.17873	9.5056	9.57409	7.92254	7.48892	6.95649	4.17191	7.94289	35.7428	18.0526	0.741139	0.436166	0.733207	0.610431
Glutaric acid	7.86677	3.61811	8.43927	5.172	4.83651	4.12879	4.1498	3.01383	3.46884	3.65411	4.52861	1.29675	-0.760087	0.0345971	0.186165	1.46401
Glyceric acid	3.79271	5.81217	4.41099	8.73825	8.28335	5.55958	4.97328	5.55034	7.45573	6.1456	6.26213	10.4175	0.157002	0.499497	0.781996	0.518315
Glycerol	1.90492	3.55341	3.80926	3.41667	3.37268	3.86769	5.43227	4.39151	2.44047	2.32318	3.14614	2.81578	0.044539	0.953519	0.979449	0.0453091
Glycerol 3-phosphate	10.2771	27.7849	20.4332	27.0244	21.798	21.5505	26.1863	43.2292	15.123	13.7644	18.5052	21.5028	0.102019	0.864244	0.943356	0.132603
Glycine	225.481	167.946	270.169	264.85	335.445	329.489	353.208	311.41	199.225	271.809	346.823	254.478	0.124467	0.512104	0.781996	0.503274
Glycolic acid	0.342331	0.278662	0.334204	0.306702	0.298031	0.342519	0.297558	0.322935	0.263366	0.297335	0.313244	0.29906	-0.0850814	0.217198	0.500885	0.923094
Guanine	0.130103	0.133727	0.0976862	0.119779	0.0819996	0.0977999	0.16243	0.104119	0.0853364	0.0726152	0.0692493	0.121041	-0.104764	0.641957	0.833806	0.361129
Guanosine	0.102338	0.127818	0.146679	0.131825	0.101039	0.120189	0.0847689	0.0682763	0.0928037	0.0958134	0.103713	0.0792317	-0.47644	0.00369521	0.0835118	1.85009
Hypotaurine	0.755384	0.732374	1.65508	2.37848	0.990045	1.81313	0.817244	0.889902	2.29302	1.00373	1.41881	1.05062	-0.155613	0.731772	0.861356	0.2654
Hypoxanthine	10.3377	15.0568	18.1143	19.0002	18.6469	17.6098	12.0667	10.2376	11.955	12.9726	11.5307	11.5185	-0.490872	0.0176756	0.139809	1.70864
Indol-3-acetic acid	0.0516508	0.081093	0.0752407	0.0488853	0.0552082	0.0671553	0.0989558	0.105427	0.0853047	0.0512919	0.072386	0.0809455	0.382333	0.0778989	0.36431	1.27503
Inosine	8.58262	13.8011	17.1412	16.8189	17.1502	17.1554	10.6521	8.14006	11.7351	10.5756	9.54878	9.80312	-0.584441	0.0172499	0.139809	1.67985
Inositol	56.6318	58.4344	62.7029	61.9888	61.0358	65.9883	64.741	67.1019	58.9596	51.9071	52.7736	59.4911	-0.0472081	0.475088	0.766928	0.553304
Isocitric acid	0.355905	0.254635	0.205028	0.257872	0.312556	0.291064	0.301126	0.250072	0.231788	0.200376	0.317962	0.267137	-0.0965852	0.535757	0.803005	0.475909
Isoleucine	23.5868	38.1529	26.7425	29.0528	16.4029	23.5168	27.7348	24.5233	26.7068	17.3875	25.3597	22.7152	-0.124593	0.630498	0.829936	0.373313
Lactic acid	61.0618	85.6762	97.3557	62.6917	78.0132	89.1186	107.631	154.542	86.0818	63.0445	71.2522	62.1043	0.200712	0.568521	0.812523	0.4429
Lauric acid	0.0757939	0.0969116	0.0792855	0.0799878	0.0761747	0.0620324	0.0975018	0.0953478	0.0872507	0.0963639	0.0602546	0.0762262	0.125573	0.372417	0.689888	0.679625
Leucine	33.381	48.4896	35.9001	34.2579	22.7968	28.5984	40.8615	35.5064	40.5562	24.8903	35.5028	27.3351	0.00868625	0.912638	0.972906	0.0851518
Lysine	1.0043	0.991411	1.03357	1.26402	0.58512	1.33453	2.26099	1.89865	2.38222	1.19449	0.986487	0.890733	0.629791	0.0959488	0.36431	1.23184
Maleic acid	0.0374346	0.1167	0.028598	0.143704	0.0147954	0.0160058	0.129562	0.0605554	0.0355489	0.0239273	0.0262332	0.0714428	-0.040828	0.969967	0.979449	0.0292781
Malic acid	2.36651	2.70263	1.42959	2.49796	1.89884	1.65217	2.84237	2.60989	2.85475	1.73988	3.40778	2.52064	0.348421	0.0985936	0.36431	1.19422
Mesaconic acid	0.199437	0.118013	0.232573	0.168622	0.207061	0.10863	0.106534	0.128121	0.137386	0.13343	0.164759	0.0552512	-0.511695	0.0751016	0.36431	1.27858
meso-Erythritol	0.0214334	0.02431	0.0238554	0.0304309	0.0321496	0.0273665	0.0244819	0.0403649	0.0237626	0.0241951	0.0210724	0.0289173	0.0290791	0.876349	0.943356	0.121307
Methionine	0.248147	0.329505	0.263378	0.341274	0.248949	0.257619	0.364145	0.298933	0.311207	0.330607	0.341997	0.362113	0.250419	0.0294352	0.175062	1.52928
Methylsuccinic acid	0.107244	0.142666	0.170207	0.152336	0.159484	0.101224	0.0861641	0.0931349	0.124777	0.112836	0.103284	0.0594206	-0.523496	0.0182499	0.139809	1.59666
N-Acetylglucosamine	0.243524	0.285004	0.278703	0.280734	0.222112	0.218985	0.287923	0.229122	0.188044	0.231878	0.209691	0.175947	-0.209264	0.122996	0.386072	1.1309
N-Acetyl-glutamic acid	2.07263	3.70012	2.66846	2.90788	1.2444	2.71453	2.23958	1.53185	2.21315	1.56532	1.9021	1.57878	-0.472755	0.113817	0.378275	1.18704
N-Acetylglutamine	0.0765516	0.152471	0.0734605	0.0848428	0.0453496	0.0853509	0.0848717	0.0835242	0.0775052	0.0699517	0.0924932	0.0791294	-0.0876962	0.762418	0.879115	0.239201
N-Acetylneuraminic acid	0.0903825	0.115939	0.105576	0.102178	0.105284	0.10567	0.0792762	0.0998866	0.104131	0.0941319	0.0845039	0.102586	-0.146911	0.0901341	0.36431	1.22521
N-Acetylserine	0.0481064	0.0529626	0.0424128	0.0544958	0.0340912	0.065576	0.0428103	0.0451783	0.0490281	0.0353553	0.0451876	0.0421674	-0.196596	0.23207	0.522207	0.917293
N-Butyrylglycine	0.0731485	0.0407405	0.0780891	0.0572241	0.0887877	0.0870896	0.100116	0.071313	0.0406431	0.0519913	0.065201	0.0692814	-0.092987	0.700484	0.858814	0.29725
Niacinamide	82.2787	84.5174	80.3802	79.2112	82.5563	68.4489	86.0058	82.6124	72.7032	70.7411	70.849	73.3641	-0.0652711	0.345105	0.660965	0.715693
Nicotinic acid	0.144448	0.162201	0.154882	0.210554	0.159499	0.140177	0.149212	0.126893	0.112595	0.122523	0.151327	0.111896	-0.327433	0.0262289	0.165935	1.53747
Nonanoic acid	0.821674	0.562114	0.489115	0.6061	0.49716	0.387125	0.566301	0.473993	0.403188	0.44459	0.368136	0.410534	-0.334794	0.118508	0.382611	1.1649
O-Phosphoethanolamine	2.46165	3.39829	3.18365	2.95191	3.15515	2.69729	2.87754	3.10243	1.82516	2.44015	2.65819	2.39529	-0.222342	0.103167	0.36431	1.19223
Ornithine	6.50622	6.57162	5.22014	8.31098	4.6517	6.14111	7.22157	7.16061	5.20286	4.45829	7.93033	7.83178	0.0898589	0.659001	0.836709	0.340807
Oxalic acid	0.106949	0.113118	0.107371	0.120185	0.139917	0.0970699	0.123599	0.121644	0.0967114	0.0999649	0.105777	0.108034	-0.0621774	0.540074	0.803005	0.47172
Palmitic acid	5.74373	9.18644	6.60015	8.47786	5.43274	5.07441	7.76712	6.23463	5.1877	4.84278	3.83694	5.68105	-0.272146	0.211353	0.49756	0.930844
Pantothenic acid	0.293339	0.293346	0.344444	0.316356	0.278494	0.301376	0.269331	0.247067	0.24166	0.206834	0.273083	0.249948	-0.296457	0.00193451	0.062609	1.90695
Phenylacetic acid	0.0847834	0.11964	0.0874889	0.134456	0.0796967	0.105179	0.0574378	0.100468	0.101774	0.093001	0.129558	0.132501	0.00822697	0.974224	0.979449	0.0250957
Phenylalanine	5.62225	9.37079	6.2946	8.85724	5.7492	6.90854	6.82492	7.47298	6.73618	5.5231	8.47742	10.6138	0.0928659	0.630784	0.829936	0.370534
Phosphoenolpyruvic acid	0.287097	0.466367	0.346039	0.317545	0.669829	0.324124	0.498891	0.50633	0.387842	0.345532	0.454142	0.410573	0.110715	0.575237	0.812523	0.437169
Phosphoric acid	1302.03	1515.72	1426.62	1588.16	1457.51	1650.51	1198.99	1454.9	1672.17	1591.43	1136.02	1428.94	-0.0758854	0.430918	0.733207	0.607891
Proline	2.0681	3.14915	2.01227	2.11126	1.71478	2.23453	6.14894	8.01133	5.69203	2.98672	5.76698	3.45659	1.27054	0.00221625	0.062609	1.98344
Pyruvic acid	0.389256	0.644744	0.551039	0.377273	0.523334	0.334715	0.652714	0.520641	0.639295	0.540745	0.452077	0.350871	0.162374	0.426483	0.733207	0.606752
Rhamnose	0.905572	0.472202	0.799634	0.480025	0.924527	0.857518	0.496189	0.69386	0.714617	0.45883	1.09264	0.473459	-0.176009	0.509672	0.781996	0.505785
Sedoheptulose 7-phosphate	0.730598	1.11739	1.04777	1.07069	1.17506	0.79222	0.627572	0.876964	1.03313	0.8146	0.696474	0.980542	-0.238587	0.165485	0.424996	1.02364
Serine	28.0382	26.7965	22.124	30.9861	16.1773	30.8206	27.0533	33.3875	35.4201	20.63	32.9062	31.4703	0.223198	0.240308	0.522207	0.880649
Stearic acid	4.60825	8.27003	5.48431	7.97318	4.21864	4.02864	7.72716	6.07283	4.88221	4.33708	3.47602	5.54091	-0.110363	0.708373	0.858814	0.289245
Succinic acid	11.6397	13.8269	11.4527	16.4691	7.87232	13.4934	7.95052	9.64062	10.354	8.84867	13.8398	14.9975	-0.187772	0.381827	0.695847	0.664815
Sucrose	0.313591	0.322865	0.299354	0.213968	0.288714	0.232615	0.266056	0.306945	0.295909	0.316754	0.253177	0.240317	0.00693382	0.941538	0.979449	0.0570588
Tartaric acid	0.892563	0.765623	0.470073	0.272563	0.516817	1.20812	1.00978	1.20147	0.897155	0.254034	0.757412	0.613352	0.198157	0.616375	0.829936	0.386026
Threitol	0.0628748	0.0706168	0.0749559	0.0985961	0.0995343	0.087501	0.0739598	0.132595	0.0768249	0.0832843	0.0624128	0.0922132	0.0773451	0.715342	0.858814	0.283349
Threonic acid	4.49075	4.63388	5.4804	4.97826	5.62051	5.05544	5.07537	4.68537	5.63726	4.92719	4.71876	4.46423	-0.03626	0.626298	0.829936	0.375426
Threonine	9.9129	12.1732	10.7029	11.6252	6.98748	10.8013	10.7399	9.71391	11.5261	7.11293	10.7302	9.6492	-0.0647672	0.703692	0.858814	0.294078
Tryptophan	0.965801	1.083	1.04816	1.50036	0.674389	0.836628	1.37791	2.09269	1.85729	1.03484	1.34509	2.024	0.671931	0.0155765	0.139809	1.62773
Tyramine	2.9367	2.86797	2.99205	3.55093	1.68149	3.8613	6.73645	5.61536	7.17351	3.61963	2.87055	2.58285	0.676743	0.0835794	0.36431	1.268
Tyrosine	5.31916	7.70188	5.88164	8.15379	4.5685	6.39507	8.51563	7.53866	9.06497	5.0925	6.1128	5.52242	0.138364	0.498482	0.781996	0.518856
Uracil	0.448702	0.282243	0.448696	0.382436	0.605123	0.461673	0.346977	0.353722	0.19423	0.248692	0.298378	0.369863	-0.536972	0.0264321	0.165935	1.53411
Urea	363.282	423.801	368.776	466.841	515.91	443.884	312.066	395.315	422.837	403.077	338.423	384.556	-0.194822	0.0999868	0.36431	1.19202
Ureidosuccinic acid	0.0830625	0.181079	0.100691	0.189175	0.115775	0.197723	0.111733	0.0912127	0.12965	0.217072	0.588833	0.403385	0.82975	0.236582	0.522207	0.920738
Uridine	4.98808	7.49637	14.1803	10.8328	11.196	13.4526	7.29955	8.23302	6.93389	7.54798	7.69832	6.43481	-0.49333	0.133142	0.394573	1.16547
Urocanic acid	0.0344039	0.0316522	0.0286977	0.0352439	0.0169779	0.0207571	0.0339839	0.0332094	0.0117231	0.023347	0.0306568	0.0329972	-0.0156991	0.948762	0.979449	0.0498684
Valine	61.0632	76.6835	72.7821	65.5594	37.282	64.3631	57.6935	57.4166	70.9618	43.9678	53.8526	46.6095	-0.192711	0.362865	0.683396	0.695169
Xanthine	6.49559	8.26508	10.0782	10.434	10.0706	11.771	6.95838	6.38224	7.43703	7.80243	5.84049	7.66962	-0.440373	0.0183701	0.139809	1.64503
Xanthosine	0.191514	0.310762	0.420041	0.306436	0.341575	0.445309	0.279273	0.40738	0.257749	0.244154	0.191984	0.308128	-0.255349	0.286193	0.598885	0.804651
Relative abundances of individual metabolites are shown for each sample.
Log2 fold change (FC), p-value, false discovery rate (FDR), and variable importance in projection (VIP) scores are provided.
