# Supplementary material for: Maternal Vitamin D Deficiency During Pregnancy Alters Hepatic Metabolism in Adult Female Offspring Without Overt Metabolic Dysfunction
Source: Metabolites. 2026 Jul 17;16(7):503. doi: 10.3390/metabo16070503 (PMC13413860; doi:10.3390/metabo16070503)
Supplement: Supplementary file 1 [file metabolites-16-00503-s001.zip › Supplementary Table S2.xlsx]

## Sheet: Table S2
Table S2. Significantly enriched KEGG pathways identified from publicly available liver RNA-seq data of AL and IF16 mice.
term_name	p-value	FDR	Direction
Ribosome	6.95693e-11	1.53748e-08	upregulated
Steroid biosynthesis	1.39562e-08	3.83795e-06	downregulated
Terpenoid backbone biosynthesis	3.38992e-08	4.66114e-06	downregulated
Coronavirus disease	9.74669e-08	1.07701e-05	upregulated
Apoptosis	1.33955e-05	0.00122793	downregulated
Tight junction	2.34894e-05	0.0016149	downregulated
Epstein-Barr virus infection	5.13148e-05	0.00282231	downregulated
Hepatitis C	0.000600689	0.0275316	downregulated
PPAR signaling pathway	0.000511956	0.0290057	upregulated
Glutathione metabolism	0.00052499	0.0290057	upregulated
Thyroid hormone signaling pathway	0.000927061	0.0364203	downregulated
One carbon pool by folate	0.00136	0.060112	upregulated
Regulation of lipolysis in adipocytes	0.00243474	0.0723294	downregulated
Rap1 signaling pathway	0.00249907	0.0723294	downregulated
Glioma	0.00268319	0.0723294	downregulated
Gastric acid secretion	0.00289318	0.0723294	downregulated
Influenza A	0.00408532	0.0830183	downregulated
Parkinson disease	0.0041541	0.0830183	downregulated
Cytosolic DNA-sensing pathway	0.00482854	0.0830183	downregulated
Amyotrophic lateral sclerosis	0.00490354	0.0830183	downregulated
Phagosome	0.00496924	0.0830183	downregulated
ABC transporters	0.00513204	0.0830183	downregulated
Proteasome	0.00564203	0.0861976	downregulated
Gap junction	0.00651293	0.0942662	downregulated
Leukocyte transendothelial migration	0.0078882	0.100511	downregulated
Vibrio cholerae infection	0.00804089	0.100511	downregulated
Cholesterol metabolism	0.00804089	0.100511	downregulated
Ovarian steroidogenesis	0.00873613	0.104454	downregulated
Non-small cell lung cancer	0.00920869	0.105516	downregulated
Sphingolipid signaling pathway	0.0101005	0.107829	downregulated
Salmonella infection	0.0101947	0.107829	downregulated
Pathogenic Escherichia coli infection	0.0109383	0.111409	downregulated
Human cytomegalovirus infection	0.0113576	0.111548	downregulated
Ferroptosis	0.00341501	0.125786	upregulated
Axon guidance	0.0164654	0.153761	downregulated
Peroxisome	0.0167839	0.153761	downregulated
Glycine, serine and threonine metabolism	0.0173331	0.153761	downregulated
Human immunodeficiency virus 1 infection	0.0180217	0.154874	downregulated
Insulin signaling pathway	0.0219407	0.177462	downregulated
Estrogen signaling pathway	0.0219407	0.177462	downregulated
Drug metabolism	0.00573834	0.181168	upregulated
Sulfur metabolism	0.0245757	0.187731	downregulated
Synthesis and degradation of ketone bodies	0.0245757	0.187731	downregulated
Hepatocellular carcinoma	0.0256658	0.19076	downregulated
Morphine addiction	0.0265531	0.192161	downregulated
AMPK signaling pathway	0.0311688	0.208187	downregulated
Amino sugar and nucleotide sugar metabolism	0.0316138	0.208187	downregulated
Adherens junction	0.0323919	0.208187	downregulated
Phospholipase D signaling pathway	0.0327583	0.208187	downregulated
PI3K-Akt signaling pathway	0.0335709	0.208187	downregulated
Melanoma	0.034122	0.208187	downregulated
p53 signaling pathway	0.0359083	0.208187	downregulated
Inflammatory mediator regulation of TRP channels	0.0363381	0.208187	downregulated
Aldosterone synthesis and secretion	0.0363381	0.208187	downregulated
Glycerophospholipid metabolism	0.0363381	0.208187	downregulated
Glyoxylate and dicarboxylate metabolism	0.0382688	0.214219	downregulated
Oxytocin signaling pathway	0.0399734	0.214219	downregulated
Non-homologous end-joining	0.0405502	0.214219	downregulated
Circadian rhythm	0.0416069	0.214219	downregulated
Chagas disease	0.0428456	0.214219	downregulated
Glycosaminoglycan biosynthesis	0.0432179	0.214219	downregulated
Endocrine and other factor-regulated calcium reabsorption	0.0432179	0.214219	downregulated
Bacterial invasion of epithelial cells	0.0436227	0.214219	downregulated
Primary bile acid biosynthesis	0.00813412	0.224705	upregulated
KEGG pathways with p < 0.05 are shown. FDR-adjusted p-values are provided where applicable.
Direction indicates whether the pathway was enriched among genes upregulated or downregulated in IF16 mice relative to AL mice.
